# Supplementary material for: Are commercial providers a viable option for clinical bacterial sequencing?
Source: Microb Genom. 2018 Apr 5;4(4):e000173. doi: 10.1099/mgen.0.000173 (PMC5989584; doi:10.1099/mgen.0.000173)
Supplement: Supplementary File 1 [file mgen-4-173-s001.xlsx]

## Sheet: Sheet1
Sequence provider	Isolate number	Percentage of reads matching Staphylococcus aureus	Level of contamination (% reads matching to synthetic construct or other species based on top 20 hits in kraken)	Average read length	Total raw bases	Number of contigs	N50	Length of assembly	MLST	SNPs compared to the gold standard using mapping	Mean depth of coverage	Average insert size	Accession number
B	SASCBU35 - provider B	94.07	0.31	300	215737800	94	81724	2863009	22	0	70	432.8	ERR2337139
	P14 - provider B	91.45	1.65	300	305518800	142	65011	2847693	2371	0	80	382.1	ERR2337140
	P23 - provider B	93.52	0.72	300	260098800	117	103320	2848340	2371	1	80	410.8	ERR2337141
	P15 - provider B	93.59	1.62	300	316965600	151	60569	2848111	2371	0	81	377.4	ERR2337142
	HO 5096 0412 - provider B	93.01	1.62	300	193274400	337	17649	2844335	Unknown (aroE)	0	52	381.4	ERR2337143
C	SASCBU35 - provider C	93.79	0.08	248	106292986	99	102330	2864078	22	0	35	377.6	ERR2337144
	P14 - provider C	92.18	0.24	248	107809118	109	97680	2839134	Run alias	0	34	377.7	ERR2337145
	P23 - provider C	93.71	0.24	248	77734247	244	28538	2857820	Unknown (arcC)	0	25	380	ERR2337146
	P15 - provider C	94.84	0.24	248	99079033	131	71022	2841037	2371	0	32	376.5	ERR2337147
	HO 5096 0412 - provider C	94.42	0.04	248	102540922	81	101049	2812025	22	0	35	378	ERR2337148
D	SASCBU35 - provider D	89.5	0.03	214	1363041105	99	174452	2903570	22	0	435	629.1	ERR2337134
	P14 - provider D	90.49	0.32	222	1519469211	71	177300	2854520	2371	1	481	666.8	ERR2337135
	P23 - provider D	89.68	0.11	219	2139631960	78	177314	2857410	2371	1	670	655.6	ERR2337136
	P15 - provider D	94.98	0.2	222	1752995231	69	157827	2848031	2371	1	582	647.3	ERR2337137
	HO 5096 0412 - provider D	91.49	0	226	1694296974	54	178545	2817188	22	0	561	661	ERR2337138
F	SASCBU35 - provider F	92.27	0.5	151	1190554366	42	152073	2848655	22	0	366	217.3	ERR2337149
	P14 - provider F	90.95	0.49	151	1094413270	53	132987	2823106	2371	0	322	226.1	ERR2337150
	P23 - provider F	92.36	0.63	151	1112708732	44	166839	2823751	2371	0	330	227.2	ERR2337151
	P15 - provider F	93.56	0.49	151	1190522354	55	166791	2822070	2371	1	364	231	ERR2337152
	HO 5096 0412 - provider F	93.16	0.32	151	1091680774	34	174404	2802948	22	0	350	233.9	ERR2337153
Sanger	SASCBU35	82.68	0.19	131	230142110	58	131420	2837238	22	Not applicable	67	320.8	ERR131801
	P14	89.77	0.02	131	150153772	93	97443	2791134	2371	Not applicable	49	284.1	ERR72246
	P23	89.5	0.02	131	151904456	98	83846	2796463	2371	Not applicable	50	283.4	ERR72247
	P15	97.46	0.06	151	219000000	56	131509	2812353	2371	Not applicable	73	392.5	ERR108054
	HO 5096 0412	Not available	Not available	Not available	Not applicable	Not applicable	Not applicable	Not applicable	22	Not applicable	Not applicable	Not applicable	HE681097
